# Supplementary material for: Predictive Roles of Basal Metabolic Rate and Muscle Mass in Lung Function among Patients with Obese Asthma: A Prospective Cohort Study
Source: Nutrients. 2024 Jun 8;16(12):1809. doi: 10.3390/nu16121809 (PMC11206345; doi:10.3390/nu16121809)
Supplement: Supplementary file 1 [file nutrients-16-01809-s001.zip]

Archive with 8 entries (8 files):
- Figure S1.png
- Figure S2.png
- Figure S3.png
- Figure S4.png
- Figure S5.png
- Figure S6.png
- Figure S7.png
- Figure S8.png
